# Supplementary material for: Synthesis, Crystal, and Electronic Structure of (HpipeH2)2[Sb2I10](I2), with I2 Molecules Linking Sb2X10 Dimers into a Polymeric Anion: A Strategy for Optimizing a Hybrid Compound’s Band Gap
Source: Int J Mol Sci. 2023 Jan 22;24(3):2201. doi: 10.3390/ijms24032201 (PMC9916808; doi:10.3390/ijms24032201)
Supplement: Supplementary file 1 [file ijms-24-02201-s001.zip]

Archive with 1 entries (1 files):
- ijms-2145091-supplementary.pdf
